# Supplementary material for: Consequences of Oviposition Site Choice for Geckos in Changing Environments
Source: Biology (Basel). 2022 Aug 29;11(9):1281. doi: 10.3390/biology11091281 (PMC9495809; doi:10.3390/biology11091281)
Supplement: Supplementary file 1 [file biology-11-01281-s001.zip]

Archive with 1 entries (1 files):
- biology-1860872-supplementary.pdf
